# Supplementary material for: Microbiome engineering: engineered live biotherapeutic products for treating human disease
Source: Front Bioeng Biotechnol. 2022 Sep 16;10:1000873. doi: 10.3389/fbioe.2022.1000873 (PMC9523163; doi:10.3389/fbioe.2022.1000873)
Supplement: Supplementary file 1 [file Table2.XLSX]

## Sheet: Sheet1
Year	Target	Species	Mechanism	Model system	Article	Authors	Reference
2022	Ampicillin-induced dysbiosis/C. difficile infection	Lactococcus lactis	beta-lactamase activity	Mouse	An engineered live biotherapeutic for the prevention of antibiotic-induced dysbiosis	Cubillos-Ruiz et al.	Cubillos-Ruiz, A., Alcantar, M.A., Donghia, N.M. et al. An engineered live biotherapeutic for the prevention of antibiotic-induced dysbiosis. Nat. Biomed. Eng (2022).
2022	Cancer	Escherichia coli Nissle 1917	Ultrasound-activated immune checkpoint inhibitor production	Mouse	Ultrasound-controllable engineered bacteria for cancer immunotherapy	Abedi et al.	Abedi, M.H., Yao, M.S., Mittelstein, D.R. et al. Ultrasound-controllable engineered bacteria for cancer immunotherapy. Nat Commun 13, 1585 (2022).
2022	Cancer	Escherichia coli Nissle 1917	Engineered Nissle 1917 with an inducible encapsulation system	Mouse	A programmable encapsulation system improves delivery of therapeutic bacteria in mice	Harimoto et al.	Harimoto, T., Hahn, J., Chen, YY. et al. A programmable encapsulation system improves delivery of therapeutic bacteria in mice. Nat Biotechnol (2022).
2022	Inflammatory Bowel Disease	Escherichia coli Nissle 1917	Engineered Nissle 1917 to reduce reactive oxygen species, with a chitosan and sodium alginate coating	Mouse	Programmable probiotics modulate inflammation and gut microbiota for inflammatory bowel disease treatment after effective oral delivery	Zhou et al.	Zhou, J., Li, M., Chen, Q. et al. Programmable probiotics modulate inflammation and gut microbiota for inflammatory bowel disease treatment after effective oral delivery. Nat Commun 13, 3432 (2022).
2022	Parkinson's Disease	Escherichia coli Nissle 1917	Engineered Nissle 1917 to produce GLP-1 for treating gut-brain disorders	Mouse	Neuroprotective effects of an engineered Escherichia coli Nissle 1917 on Parkinson's disease in mice by delivering GLP-1 and modulating gut microbiota	Wu et al.	Wu, H., Wei, J., Zhao, X., Liu, Y. et al. Neuroprotective effects of an engineered Escherichia coli Nissle 1917 on Parkinson's disease in mice by delivering GLP ‐1 and modulating gut microbiota. Bioengineering & Translational Medicine, e10351 (2022).
2021	Colorectal dancer	Escherichia coli Nissle 1917	Engineered Nissle 1917 to prouce 5-aminolevulinic acid (5-ALA)	Mouse	Engineering a probiotic strain of Escherichia coli to induce the regression of colorectal cancer through production of 5-aminolevulinic acid	Chen et al.	Chen, J., Li, X., Liu, Y., Su, T. et al. Engineering a probiotic strain of Escherichia coli to induce the regression of colorectal cancer through production of 5‐aminolevulinic acid. Microbial Biotechnology, 14(5), 2130-2139 (2021).
2021	Colorectal dancer	Escherichia coli Nissle 1917	Engineered Nissle 1917 to produce HlyE (a small cytotoxic protein)	Mouse	Metabolic engineering of probiotic Escherichia coli for cytolytic therapy of tumors	Chiang et al.	Chiang, CJ., Huang, PH. Metabolic engineering of probiotic Escherichia coli for cytolytic therapy of tumors. Sci Rep 11, 5853 (2021).
2021	Phenylketonuria	Escherichia coli Nissle 1917	SYNB1934 strain (optimised version of the SYNB1618 strain)	Non-human primate	Improvement of a synthetic live bacterial therapeutic for phenylketonuria with biosensor-enabled enzyme engineering	Adolfsen et al.	Adolfsen, K.J., Callihan, I., Monahan, C.E. et al. Improvement of a synthetic live bacterial therapeutic for phenylketonuria with biosensor-enabled enzyme engineering. Nat Commun 12, 6215 (2021).
2021	Phenylketonuria	Escherichia coli Nissle 1917	SYNB5183 strain engineered for phenylalanine consumption	Gut-on-Chip	Characterization of an engineered live bacterial therapeutic for the treatment of phenylketonuria in a human gut-on-a-chip	Nelson et al.	Nelson, M.T., Charbonneau, M.R., Coia, H.G. et al. Characterization of an engineered live bacterial therapeutic for the treatment of phenylketonuria in a human gut-on-a-chip. Nat Commun 12, 2805 (2021).
2021	Ulcerative Colitis	Escherichia coli Nissle 1917	Engineered Nissle 1917 for the synthesis of (R)-3-Hydroxybutyrate	Mouse	Construction of a sustainable 3-hydroxybutyrate-producing probiotic Escherichia coli for treatment of colitis	Yan et al.	Yan, X., Liu, XY., Zhang, D. et al. Construction of a sustainable 3-hydroxybutyrate-producing probiotic Escherichia coli for treatment of colitis. Cell Mol Immunol 18, 2344–2357 (2021).
2021	Ulcerative Colitis	Escherichia coli Nissle 1917	Engineered Nissle 1917 for Sj16 (schstosome immunoregulatory protein) secretion	Mouse	An engineered probiotic secreting Sj16 ameliorates colitis via Ruminococcaceae/butyrate/retinoic acid axis	Wang et al.	Wang, L., Liao, Y., Yang, R., Zhu, Z. et al. An engineered probiotic secreting Sj16 ameliorates colitis via Ruminococcaceae/butyrate/retinoic acid axis. Bioengineering &Translational Medicine, 6(3) (2021).
2021	Inflammatory Bowel Disease	Saccharomyces cerevisiae	Engineered yeast for eATP-degrading apyrase secretion	Mouse	Self-tunable engineered yeast probiotics for the treatment of inflammatory bowel disease	Scott et al.	Scott, B.M., Gutiérrez-Vázquez, C., Sanmarco, L.M. et al. Self-tunable engineered yeast probiotics for the treatment of inflammatory bowel disease. Nat Med 27, 1212–1222 (2021).
2021	Ulcerative Colitis	Escherichia coli Nissle 1917	Engineered Nissle 1917 to secrete IL-10, in conjunction with a smartphone monitoring system	Mouse	Optotheranostic Nanosystem with Phone Visual Diagnosis and Optogenetic Microbial Therapy for Ulcerative Colitis At-Home Care	Cui et al.	Cui, M., Pang, G., Zhang, T., Sun, T. et al. Optotheranostic Nanosystem with Phone Visual Diagnosis and Optogenetic Microbial Therapy for Ulcerative Colitis At-Home Care. ACS Nano, 15(4), 7040-7052 (2021).
2021	Tumour tracking/imaging	Escherichia coli Nissle 1917	Engineered Nissle 1917 to genomically express lucifersae for tumour tracking	Mouse	Bacteria-Based Live Vehicle for In Vivo Bioluminescence Imaging	Jiang et al.	Jiang, T., Yang, X., Li, G., Zhao, X. et al. Bacteria-Based Live Vehicle for In Vivo Bioluminescence Imaging. Analytical Chemistry, 93(47), 15687-15695 (2021).
2021	Colorectal cancer	Peciococcus pentosaceus	Engineered P. pentosaceus to produce P8	Mouse	A synthetic probiotic engineered for colorectal cancer therapy modulates gut microbiota	Chung et al.	Chung, Y., Ryu, Y., An, B., Yoon, Y. et al. A synthetic probiotic engineered for colorectal cancer therapy modulates gut microbiota. Microbiome, 9(1) (2021).
2021	Cancer	Escherichia coli Nissle 1917	Engineered Nissle 1917 to convert ammonia to L-arginine in tumours	Mouse	Metabolic modulation of tumours with engineered bacteria for immunotherapy	Canale et al.	Canale, F.P., Basso, C., Antonini, G. et al. Metabolic modulation of tumours with engineered bacteria for immunotherapy. Nature 598, 662–666 (2021).
2020	Listeria infection	Lactobacillus casei	Engineered L. casei to express LAP for competitive exclusion of pathogenic L. monocytogenes	Mouse	Receptor-targeted engineered probiotics mitigate lethal Listeria infection	Drolia et al.	Drolia, R., Amalaradjou, M.A.R., Ryan, V. et al. Receptor-targeted engineered probiotics mitigate lethal Listeria infection. Nat Commun 11, 6344 (2020).
2020	Obesity	Escherichia coli Nissle 1917	Engineered Nissle 1917 for GLP-1 secretion	Mouse	Genetically Engineered Escherichia coli Nissle 1917 Secreting GLP-1 Analog Exhibits Potential Antiobesity Effect in High-Fat Diet-Induced Obesity Mice	Ma et al.	Ma, J., Li, C., Wang, J. and Gu, J. Genetically Engineered Escherichia coli Nissle 1917 Secreting GLP‐1 Analog Exhibits Potential Antiobesity Effect in High‐Fat Diet‐Induced Obesity Mice. Obesity, 28(2), 315-322 (2020).
2020	Cancer	Escherichia coli Nissle 1917	SYNB1891 strain engineered to target the STING pathway	Mouse/Human APCs	Immunotherapy with engineered bacteria by targeting the STING pathway for anti-tumor immunity	Leventhal et al.	Leventhal, D.S., Sokolovska, A., Li, N. et al. Immunotherapy with engineered bacteria by targeting the STING pathway for anti-tumor immunity. Nat Commun 11, 2739 (2020).
2020	Cancer	Escherichia coli Nissle 1917	Engineered Nissle 1917 for the production of nanobodies (targetting PD-L1 and CTLA-4)	Mouse	Engineered probiotics for local tumor delivery of checkpoint blockade nanobodies	Gurbatri et al.	Gurbatri, C., Lia, I., Vincent, R., Coker, C. et al. Engineered probiotics for local tumor delivery of checkpoint blockade nanobodies. Science Translational Medicine, 12(530) (2020).
2019	Inflammatory Bowel Disease	Escherichia coli Nissle 1917	Engineered Nissle 1917 for the production of curli nanofibers displaying trefoil factors	Mouse	Engineered E. coli Nissle 1917 for the delivery of matrix-tethered therapeutic domains to the gut	Praveschotinunt et al.	Praveschotinunt, P., Duraj-Thatte, A.M., Gelfat, I. et al. Engineered E. coli Nissle 1917 for the delivery of matrix-tethered therapeutic domains to the gut. Nat Commun 10, 5580 (2019).
2019	Liver disease	Lactobacillus reuteri	Engineered L. reuteri to produce IL-22	Mouse	Bacteria engineered to produce IL-22 in intestine induce expression of REG3G to reduce ethanol-induced liver disease in mice	Hendrikx et al.	Hendrikx, T., Duan, Y., Wang, Y., Oh, J. et al. Bacteria engineered to produce IL-22 in intestine induce expression of REG3G to reduce ethanol-induced liver disease in mice. Gut, 68(8), 1504-1515 (2018).
2018	Phenylketonuria	Escherichia coli Nissle 1917	SYNB1618 strain engineered for phenylalanine consumption	Mouse/Non-human primate	Development of a synthetic live bacterial therapeutic for the human metabolic disease phenylketonuria	Isabella et al.	Isabella, V., Ha, B., Castillo, M. et al. Development of a synthetic live bacterial therapeutic for the human metabolic disease phenylketonuria. Nat Biotechnol 36, 857–864 (2018).
2018	Cholera	Lactococcus lactis	Engineered probiotic L. lactis to detect and report on V. cholerae infection	Mouse	Probiotic strains detect and suppress cholera in mice	Mao et al.	Mao, N., Cubillos-Ruiz, A., Cameron, D. and Collins, J. Probiotic strains detect and suppress cholera in mice. Science Translational Medicine, 10(445) (2018).
2018	Colorectal cancer	Escherichia coli Nissle 1917	Engineered Nissle 1917 to bind to colorectal cells and secrete myrosinase, to transform host-ingested glucosinolates	Mouse	Engineered commensal microbes for diet-mediated colorectal-cancer chemoprevention	Ho et al.	Ho, C.L., Tan, H.Q., Chua, K.J. et al. Engineered commensal microbes for diet-mediated colorectal-cancer chemoprevention. Nat Biomed Eng 2, 27–37 (2018).
2018	Cancer	Escherichia coli MG1655	Engineered MG1655 to secrete TNF-alpha	Mouse	Bacteria-Mediated Tumor Therapy Utilizing Photothermally-Controlled TNF-α Expression via Oral Administration	Fan et al.	Fan, J., Li, Z., Liu, X., Zheng, D. et al.. Bacteria-Mediated Tumor Therapy Utilizing Photothermally-Controlled TNF-α Expression via Oral Administration. Nano Letters, 18(4), 2373-2380 (2018).
2018	Salmonella infection	Escherichia coli Nissle 1917	Engineered Nissle 1917 for tetrathionate-inducible Microcin H47 production	in vitro assays	Engineered Probiotic for the Inhibition of Salmonella via Tetrathionate-Induced Production of Microcin H47	Palmer et al.	Palmer, J., Piattelli, E., McCormick, B., Silby, M. et al. Engineered Probiotic for the Inhibition of Salmonella via Tetrathionate-Induced Production of Microcin H47. ACS Infectious Diseases, 4(1), 39-45 (2017).
2018	Enterococcus infection	Escherichia coli Nissle 1917	Engineered Nissle 917 to secrete bacteriocins	Mouse	Engineered E. coli Nissle 1917 for the reduction of vancomycin‐resistant Enterococcus in the intestinal tract	Geldart et al.	Geldart, K., Kommineni, S., Forbes, M., Hayward, M. et al. Engineered E. coli Nissle 1917 for the reduction of vancomycin‐resistant Enterococcus in the intestinal tract. Bioengineering &amp; Translational Medicine, 3(3), 197-208 (2018).
2017	P. aeruginosa infection	Escherichia coli Nissle 1917	pyocin S5 & dispersin B expression	Mouse/C. elegans	Engineered probiotic Escherichia coli can eliminate and prevent Pseudomonas aeruginosa gut infection in animal models	Hwang et al.	Hwang, I., Koh, E., Wong, A. et al. Engineered probiotic Escherichia coli can eliminate and prevent Pseudomonas aeruginosa gut infection in animal models. Nat Commun 8, 15028 (2017).
2017	Inflammation diagnosis	Escherichia coli Nissle 1917	Engineered Nissle 1917 to act as long-term biosensor for tetrathionate in the gut	Mouse	Engineered bacteria can function in the mammalian gut long-term as live diagnostics of inflammation	Riglar et al.	Riglar, D., Giessen, T., Baym, M. et al. Engineered bacteria can function in the mammalian gut long-term as live diagnostics of inflammation. Nat Biotechnol 35, 653–658 (2017).
