# Supplementary material for: Microbiome engineering: engineered live biotherapeutic products for treating human disease
Source: Front Bioeng Biotechnol. 2022 Sep 16;10:1000873. doi: 10.3389/fbioe.2022.1000873 (PMC9523163; doi:10.3389/fbioe.2022.1000873)
Supplement: Supplementary file 2 [file Table1.XLSX]

## Sheet: Sheet1
Strategy	Condition/Disease	Species	Mechanism	Administration	Sponsor/funder	Study phase/type	Status	Trial ref. no.	Reference
diet/nutrition/prebiotic	Pre-diabetes	NA	Personalised postprandial-targeting diet	Oral	Weizmann Institute for Science	Interventional	Complete	NCT03222791	Ben-Yacov, O., Godneva, A., Rein, M., Shilo, S., Kolobkov, D., Koren, N., Cohen Dolev, N., Travinsky Shmul, T., Wolf, B. C., Kosower, N., Sagiv, K., Lotan-Pompan, M., Zmora, N., Weinberger, A., Elinav, E., & Segal, E. (2021). Personalized Postprandial Glucose Response–Targeting Diet Versus Mediterranean Diet for Glycemic Control in Prediabetes. Diabetes Care, 44(9), 1980–1991. https://doi.org/10.…
diet/nutrition/prebiotic	Diabetes Mellitus (Type 2)	NA	Personalised postprandial-targeting diet	Oral	Tel-Aviv Sourasky Medical Center	Observational	Complete	NCT01892956	Zeevi, D., Korem, T., Zmora, N., Israeli, D., Rothschild, D., Weinberger, A., Ben-Yacov, O., Lador, D., Avnit-Sagi, T., Lotan-Pompan, M., Suez, J., Mahdi, J. A., Matot, E., Malka, G., Kosower, N., Rein, M., Zilberman-Schapira, G., Dohnalová, L., Pevsner-Fischer, M., … Segal, E. (2015). Personalized Nutrition by Prediction of Glycemic Responses. Cell, 163(5), 1079–1094. https://doi.org/10.1016/j.c…
diet/nutrition/prebiotic	Diabetes Mellitus (Type 2)	NA	Metformin + personalised diet	Oral	Garvan Institute of Medical Research	Interventional	Recruiting	NCT03558867	Htet, T. D., Godneva, A., Liu, Z., Chalmers, E., Kolobkov, D., Snaith, J. R., Richens, R., Toth, K., Danta, M., Hng, T.-M., Elinav, E., Segal, E., Greenfield, J. R., & Samocha-Bonet, D. (2020). Rationale and design of a randomised controlled trial testing the effect of personalised diet in individuals with pre-diabetes or type 2 diabetes mellitus treated with metformin. Diabetes and Endocrinology…
diet/nutrition/prebiotic	Colorectal Cancer	NA	Prevention via regular vs bean based diet	Oral	M.D. Anderson Cancer Centre	Interventional	Active	NCT02843425	Zhang, X., Browman, G., Siu, W., Basen-Engquist, K. M., Hanash, S. M., Hoffman, K. L., Okhuysen, P. C., Scheet, P., Petrosino, J. F., Kopetz, S., & Daniel, C. R. (2019). The BE GONE trial study protocol: a randomized crossover dietary intervention of dry beans targeting the gut microbiome of overweight and obese patients with a history of colorectal polyps or cancer. BMC Cancer, 19(1), 1233. http…
diet/nutrition/prebiotic	Crohn's Disease	NA	Reverse engineering of exclusive enteral nutrition	Oral	Dale Lee	Interventional	Recruiting	NCT03508193	-
diet/nutrition/prebiotic	Peri-implantitis	NA	Application of hyaluronic acid-containing gel	Oral	Universidad de Granada	IV	Complete	NCT03157193	Soriano‐Lerma, A., Magán‐Fernández, A., Gijón, J., Sánchez‐Fernández, E., Soriano, M., García‐Salcedo, J. A., & Mesa, F. (2020). Short‐term effects of hyaluronic acid on the subgingival microbiome in peri‐implantitis: A randomized controlled clinical trial. Journal of Periodontology, 91(6), 734–745. https://doi.org/10.1002/JPER.19-0184
diet/nutrition/prebiotic	Salivary microbiome	NA	Use of stannous ion containing hygiene products	Oral	-	-	Complete	DRKS00005019	Kruse, A. B., Schlueter, N., Kortmann, V. K., Frese, C., Anderson, A., Wittmer, A., Hellwig, E., Vach, K., & Al-Ahmad, A. (2021). Long-Term Use of Oral Hygiene Products Containing Stannous and Fluoride Ions: Effect on Viable Salivary Bacteria. Antibiotics, 10(5), 481. https://doi.org/10.3390/antibiotics10050481
diet/nutrition/prebiotic	Diabetes	NA	High dietary resistant starch diet	Oral	Western Australian Department of Health	Interventional	Recruiting	ACTRN12620000968976p	Latino, C., Gianatti, E. J., Mehta, S., Lo, J., Devine, A., & Christophersen, C. (2022). Does a high dietary intake of resistant starch affect glycaemic control and alter the gut microbiome in women with gestational diabetes? A randomised control trial protocol. BMC Pregnancy and Childbirth, 22(1), 46. https://doi.org/10.1186/s12884-021-04366-4
diet/nutrition/prebiotic	Colorectal Cancer	NA	Dietary supplementation with Omega-3 fatty acids	Oral	Massachusetts General Hospital	II	Withdrawn (due to lack of recruitment)	NCT03661047	-
diet/nutrition/prebiotic	Colorectal Cancer	NA	Dietary intervention with resistant starch	Oral	Fred Hutchinson Cancer Centre	II	Terminated (funding expired)	NCT03781778	-
diet/nutrition/prebiotic	Colorectal Cancer	NA	Dietary intervention with resitant starch	Oral	University of Pittsburgh	Interventional	Recruiting	NCT03028831	Koller, K. R., Wilson, A., Normolle, D. P., Nicholson, J. K., Li, J. v, Kinross, J., Lee, F. R., Flanagan, C. A., Merculieff, Z. T., Iyer, P., Lammers, D. L., Thomas, T. K., & O’Keefe, S. J. D. (2021). Dietary fibre to reduce colon cancer risk in Alaska Native people: the Alaska FIRST randomised clinical trial protocol. BMJ Open, 11(8), e047162. https://doi.org/10.1136/bmjopen-2020-047162
diet/nutrition/prebiotic	Inflammatory Bowel Disease	NA	IBD-AID "anti-inflammatory" diet	Oral	University of Massachusetts	Interventional	Complete	NCT04757181	Olendzki, B., Bucci, V., Cawley, C., Maserati, R., McManus, M., Olednzki, E., Madziar, C., Chiang, D., Ward, D. v., Pellish, R., Foley, C., Bhattarai, S., McCormick, B. A., & Maldonado-Contreras, A. (2022). Dietary manipulation of the gut microbiome in inflammatory bowel disease patients: Pilot study. Gut Microbes, 14(1). https://doi.org/10.1080/19490976.2022.2046244
diet/nutrition/prebiotic	Inflammatory Bowel Disease/Crohn's Disease/Ulcerative Colitis	NA	Individually optimised starch based diet	Oral	Children's Hospital of Eastern Ontario	Interventional	Recruiting	NCT04520594	-
diet/nutrition/prebiotic	Inflammatory Bowel Disease/Ulcerative Colitis	NA	Casein glycomacropeptide prebiotic supplement	Oral	University of Aarhus	Interventional	Complete	NCT02825914	-
diet/nutrition/prebiotic	Crohn's Disease	NA	High serine content diet	Oral	University of Michigan	Interventional	Recruiting	NCT04795960	-
diet/nutrition/prebiotic	COVID-19	NA	NBT-NM108 botanical formula for gut modulation	Oral	Notitia Biotechnologies Company	II	Recruiting	NCT04540406	-
diet/nutrition/prebiotic	Colorectal Cancer	NA	NBT-NM108 formula, as in trial NCT04540406	Oral	Howard S. Hochster	II	-	NCT05296681	-
diet/nutrition/prebiotic	COVID-19	NA	High-fibre formula alleviated COVID-19 related symptoms through modulating the gut microbiota	Oral	-	Patient case study	NA	NA	Wang, Y., Wu, G., Zhao, L., & Wang, W. (2022). Nutritional Modulation of Gut Microbiota Alleviates Severe Gastrointestinal Symptoms in a Patient with Post-Acute COVID-19 Syndrome. MBio, 13(2). https://doi.org/10.1128/mbio.03801-21
diet/nutrition/prebiotic	Ulcerative Colitis	NA	Synergy 1 dieatary supplement, a prebiotic containing inulin and oligofructose	Oral	University of Alberta	Interventional	Complete	NCT02093767	Valcheva, R., Koleva, P., Martínez, I., Walter, J., Gänzle, M. G., & Dieleman, L. A. (2019). Inulin-type fructans improve active ulcerative colitis associated with microbiota changes and increased short-chain fatty acids levels. Gut Microbes, 10(3), 334–357. https://doi.org/10.1080/19490976.2018.1526583
diet/nutrition/prebiotic	Colorectal Cancer	NA	Dietary supplementation with ginger extract	Oral	University of Minnesota	Interventional	Complete	NCT03268655	-
diet/nutrition/prebiotic	Solid tumors	NA	High fibre diet, supplemented with potato starch	Oral	University of Michigan	I	Recruiting	NCT04552418	-
diet/nutrition/prebiotic	Renal Cancer	NA	Ketogenic diet with associated vitamin supplementation	Oral	University Hospital, Angers	Interventional	Recruiting	NCT04316520	-
probiotic	Breast Cancer	L. rhamnosus, L. paracasei, L. acidophilus	Exercise plus probiotic supplement	Oral	Universidad Europea de Madrid	Interventional	Suspended	NCT03760653	Jarman, R., Ribeiro-Milograna, S., & Kalle, W. (2020). Potential of the Microbiome as a Biomarker for Early Diagnosis and Prognosis of Breast Cancer. Journal of Breast Cancer, 23(6), 579. https://doi.org/10.4048/jbc.2020.23.e60
probiotic	Breast & Lung Cancer	-	Conventional surgery plus probiotic supplement	Oral	Mayo Clinic	I	Recruiting	NCT04857697	-
probiotic	Microbial colonisation	-	Supplementation of "Florababy" probiotic blend	Oral	Belal Alshaikh	III	Complete	NCT03422562	Alshaikh, B., Samara, J., Moossavi, S., Ferdous, T., Soraisham, A., Dersch-Mills, D., Arrieta, M.-C., & Amin, H. (2022). Multi-strain probiotics for extremely preterm infants: a randomized controlled trial. Pediatric Research. https://doi.org/10.1038/s41390-022-02004-z
probiotic	Skin carotenoid levels	Bacillus indicus	Probiotic supplementation with B. indicus	Oral	Integrative Skin Science and Research	Interventional	Not yet recuiting	NCT04841694	-
probiotic	Enterocolitis/recurrent C. difficile infection	-	Microbiota suspension derived from intestinal microbes	Oral	Rebiotix Inc.	II	Complete	NCT02299570	Dubberke, E. R., Lee, C. H., Orenstein, R., Khanna, S., Hecht, G., & Gerding, D. N. (2018). Results From a Randomized, Placebo-Controlled Clinical Trial of a RBX2660—A Microbiota-Based Drug for the Prevention of Recurrent Clostridium difficile Infection. Clinical Infectious Diseases, 67(8), 1198–1204. https://doi.org/10.1093/cid/ciy259
probiotic	Major Depression Disorder	Bifidobacterium breve	Supplementation with B. breve (CCFM1025)	Oral	National Natural Science Foundation of China	-	-	ChiCTR2100046321	Tian, P., Chen, Y., Zhu, H., Wang, L., Qian, X., Zou, R., Zhao, J., Zhang, H., Qian, L., Wang, Q., Wang, G., & Chen, W. (2022). Bifidobacterium breve CCFM1025 attenuates major depression disorder via regulating gut microbiome and tryptophan metabolism: A randomized clinical trial. Brain, Behavior, and Immunity, 100, 233–241. https://doi.org/10.1016/j.bbi.2021.11.023
probiotic	COVID-19	Lactobacillus rhamnosus	Supplementation with L. rhamnosus	Oral	Duke University	Interventional	Complete	NCT04399252	Tang, H., Bohannon, L., Lew, M., Jensen, D., Jung, S.-H., Zhao, A., Sung, A. D., & Wischmeyer, P. E. (2021). Randomised, double-blind, placebo-controlled trial of Probiotics To Eliminate COVID-19 Transmission in Exposed Household Contacts (PROTECT-EHC): a clinical trial protocol. BMJ Open, 11(5), e047069. https://doi.org/10.1136/bmjopen-2020-047069
probiotic	Gut microbiome	L actobacillus paracasei, Lactobacillus rhamnosus	Consumption of fermented yogurt (containing 3x Lactobacillus strains)	Oral	Danone Research	Interventional	Complete	NCT01108419	Alvarez, A.-S., Tap, J., Chambaud, I., Cools-Portier, S., Quinquis, L., Bourlioux, P., Marteau, P., Guillemard, E., Schrezenmeir, J., & Derrien, M. (2020). Safety and functional enrichment of gut microbiome in healthy subjects consuming a multi-strain fermented milk product: a randomised controlled trial. Scientific Reports, 10(1), 15974. https://doi.org/10.1038/s41598-020-72161-w
probiotic	Atopic Dermatitis	Bifidobacterium animalis, Bifidobacterium longum, Lacticaseibacillus casei, Lactobacillus casei	Consumption of probiotic formulation, alongside standard treatment	Oral	S. L. Biopolis	Interventional	Complete	NCT02585986	Climent, E., Martinez-Blanch, J. F., Llobregat, L., Ruzafa-Costas, B., Carrión-Gutiérrez, M. Á., Ramírez-Boscá, A., Prieto-Merino, D., Genovés, S., Codoñer, F. M., Ramón, D., Chenoll, E., & Navarro-López, V. (2021). Changes in Gut Microbiota Correlates with Response to Treatment with Probiotics in Patients with Atopic Dermatitis. A Post Hoc Analysis of a Clinical Trial. Microorganisms, 9(4), 854.…
probiotic	Metastatic Melanoma	Akkermansia muciniphila	Administration of probiotic alongside antibiotics	Oral	Parker Institute for Cancer Immunotherapy	I	Complete	NCT03817125	Gopalakrishnan, V., Spencer, C. N., Nezi, L., Reuben, A., Andrews, M. C., Karpinets, T. v., Prieto, P. A., Vicente, D., Hoffman, K., Wei, S. C., Cogdill, A. P., Zhao, L., Hudgens, C. W., Hutchinson, D. S., Manzo, T., Petaccia de Macedo, M., Cotechini, T., Kumar, T., Chen, W. S., … Wargo, J. A. (2018). Gut microbiome modulates response to anti–PD-1 immunotherapy in melanoma patients. Science, 359(…
probiotic	Colorectal Cancer	Saccharomyces boulardii	Dietary supplementation	Oral	Federal University of Minas Gerais	IV	Complete	NCT01609660	Consoli, M. L. D., da Silva, R. S., Nicoli, J. R., Bruña-Romero, O., da Silva, R. G., de Vasconcelos Generoso, S., & Correia, M. I. T. D. (2016). Randomized Clinical Trial. Journal of Parenteral and Enteral Nutrition, 40(8), 1114–1121. https://doi.org/10.1177/0148607115584387
probiotic	Solid tumors	-	MET4 consortia, a consortia of human-derived bacteria intended to act as a replacement for traditional FMT	-	NuBiyota	I	Recruiting	NCT03686202	Araujo, D. V., Oliva Bernal, M., Tan, T. J. Y., Heirali, A. A., Schneeberger, P. H. H., Pimentel Muniz, T., Chen, B., Stayner, L.-A., Xia, K., Hansen, A. R., Wang, B. X., Hogg, D., Cochrane, K., Langer, S., Mashiach, N., Xu, W., Siu, L. L., Coburn, B., & Spreafico, A. (2020). First-in-class microbial ecosystem therapeutics 4 (MET4) in metastatic solid cancer patients treated with immunotherapy: M…
probiotic	Ulcerative Colitis	40 strain consortia	MET2 consortia, as in trial NCT02865616	Oral	NuBiyota	I	Complete	NCT03832400	-
probiotic	C. difficile infection	40 strain consortia	MET2 consortia, a consortia of human-derived bacteria intended to act as a replacement for traditional FMT	-	NuBiyota	I	Complete	NCT02865616	Kao, D., Wong, K., Franz, R., Cochrane, K., Sherriff, K., Chui, L., Lloyd, C., Roach, B., Bai, A. D., Petrof, E. O., & Allen-Vercoe, E. (2021). The effect of a microbial ecosystem therapeutic (MET-2) on recurrent Clostridioides difficile infection: a phase 1, open-label, single-group trial. The Lancet Gastroenterology & Hepatology, 6(4), 282–291. https://doi.org/10.1016/S2468-1253(21)00007-8
probiotic	Depression/anxiety	40 strain consortia	MET2 consortia, as in trial NCT02865616	-	NuBiyota	I	Complete	NCT04052451	Chinna Meyyappan, A., Forth, E., & Milev, R. (2022). Microbial Ecosystem Therapeutic-2 Intervention in People With Major Depressive Disorder and Generalized Anxiety Disorder: Phase 1, Open-Label Study. Interactive Journal of Medical Research, 11(1), e32234. https://doi.org/10.2196/32234
probiotic	Ulcerative Colitis	-	SER-287 consortia, a purified probiotic suspension derived from healthy humans preceded by vancomycin treatment	-	Seres Therapeutics, Inc.	II	Terminated (lack of efficacy)	NCT03759041	-
probiotic	C. difficile infection	-	SER-109 consortia, human-derived microbial consortia	Oral	Seres Therapeutics, Inc.	II	Complete	NCT02437487	McGovern, B. H., Ford, C. B., Henn, M. R., Pardi, D. S., Khanna, S., Hohmann, E. L., O’Brien, E. J., Desjardins, C. A., Bernardo, P., Wortman, J. R., Lombardo, M.-J., Litcofsky, K. D., Winkler, J. A., McChalicher, C. W. J., Li, S. S., Tomlinson, A. D., Nandakumar, M., Cook, D. N., Pomerantz, R. J., … Trucksis, M. (2021). SER-109, an Investigational Microbiome Drug to Reduce Recurrence After Clost…
probiotic	C. difficile infection	-	SER-109 consortia, as in trial NCT02437487	Oral	Seres Therapeutics, Inc.	III	Complete	NCT03183128	Feuerstadt, P., Louie, T. J., Lashner, B., Wang, E. E. L., Diao, L., Bryant, J. A., Sims, M., Kraft, C. S., Cohen, S. H., Berenson, C. S., Korman, L. Y., Ford, C. B., Litcofsky, K. D., Lombardo, M.-J., Wortman, J. R., Wu, H., Auniņš, J. G., McChalicher, C. W. J., Winkler, J. A., … von Moltke, L. (2022). SER-109, an Oral Microbiome Therapy for Recurrent Clostridioides difficile Infection. New Engl…
probiotic	Metastatic Melanoma	-	SER-401 consortia, human-derived microbial consortia	-	Seres Therapeutics, Inc.	I	Active	NCT03817125	-
probiotic	Graft-Versus-Host Disease	-	SER-155 consortia, human-derived microbial consortia	-	Seres Therapeutics, Inc.	I	Recruiting	NCT04995653	-
probiotic	C. difficile infection/communicable diseases	-	RBX2660 consortia, suspension of intestinal microbes	Enema	Rebiotix Inc.	III	Recruiting	NCT03931941	-
probiotic	Parkinson's Disease	-	"Symprove" probiotic supplementation	-	Sheffield Hallam University	Interventional	Active	NCT04140760	-
probiotic	Parkinson's Disease	-	12 week probiotic supplementation regime	Oral	Kashan University of Medical Sciences	II	-	IRCT2017082434497N4	Tamtaji, O. R., Taghizadeh, M., Daneshvar Kakhaki, R., Kouchaki, E., Bahmani, F., Borzabadi, S., Oryan, S., Mafi, A., & Asemi, Z. (2019). Clinical and metabolic response to probiotic administration in people with Parkinson’s disease: A randomized, double-blind, placebo-controlled trial. Clinical Nutrition, 38(3), 1031–1035. https://doi.org/10.1016/j.clnu.2018.05.018
probiotic	Multiple Sclerosis	-	12 week probiotic supplementation regime	Oral	-	-	-	-	Kouchaki, E., Tamtaji, O. R., Salami, M., Bahmani, F., Daneshvar Kakhaki, R., Akbari, E., Tajabadi-Ebrahimi, M., Jafari, P., & Asemi, Z. (2017). Clinical and metabolic response to probiotic supplementation in patients with multiple sclerosis: A randomized, double-blind, placebo-controlled trial. Clinical Nutrition, 36(5), 1245–1249. https://doi.org/10.1016/j.clnu.2016.08.015
probiotic	Diabetes Nephropathy	Bacillus coagulans	Honey probiotic, containing B. coagulans T11 strain	Oral	Kashan University of Medical Sciences	II	-	IRCT201705035623N115	Mazruei Arani, N., Emam-Djomeh, Z., Tavakolipour, H., Sharafati-Chaleshtori, R., Soleimani, A., & Asemi, Z. (2019). The Effects of Probiotic Honey Consumption on Metabolic Status in Patients with Diabetic Nephropathy: a Randomized, Double-Blind, Controlled Trial. Probiotics and Antimicrobial Proteins, 11(4), 1195–1201. https://doi.org/10.1007/s12602-018-9468-x
probiotic	Parkinson's Disease	Lactobacillus plantarum	PS128 strain supplement regime, for 12 weeks	Oral	Professor Lu Neurological Clinic	Interventional	Complete	NCT04389762	Lu, C.-S., Chang, H.-C., Weng, Y.-H., Chen, C.-C., Kuo, Y.-S., & Tsai, Y.-C. (2021). The Add-On Effect of Lactobacillus plantarum PS128 in Patients With Parkinson’s Disease: A Pilot Study. Frontiers in Nutrition, 8. https://doi.org/10.3389/fnut.2021.650053
probiotic	Alzheimer's Disease	Lactobacillus acidophilus, Lactobacillus casei, Bifidobacterium bifidum, Lactobacillus fermentum	Milk supplement containing probiotic strains	Oral	Kashan University of Medical Sciences	II	-	IRCT201511305623N60	Akbari, E., Asemi, Z., Daneshvar Kakhaki, R., Bahmani, F., Kouchaki, E., Tamtaji, O. R., Hamidi, G. A., & Salami, M. (2016). Effect of Probiotic Supplementation on Cognitive Function and Metabolic Status in Alzheimer’s Disease: A Randomized, Double-Blind and Controlled Trial. Frontiers in Aging Neuroscience, 8. https://doi.org/10.3389/fnagi.2016.00256
probiotic	Alzheimer's Disease	2 consortia (consortia 1: Lactobacillus fermentum, Lactobacillus plantarum, Bifidobacterium lactis, consortia 2: Lactobacillus acidophilus, Bifidobacterium bifidum, Bifidobacterium longum)	Two capsulaes containing different probiotic species, supplemented orally every other day	Oral	Kashan University of Medical Sciences	Interventional	-	2017061534549N1	Agahi, A., Hamidi, G. A., Daneshvar, R., Hamdieh, M., Soheili, M., Alinaghipour, A., Esmaeili Taba, S. M., & Salami, M. (2018). Does Severity of Alzheimer’s Disease Contribute to Its Responsiveness to Modifying Gut Microbiota? A Double Blind Clinical Trial. Frontiers in Neurology, 9. https://doi.org/10.3389/fneur.2018.00662
probiotic	Atopic Dermatitis	Prevotella histicola	EDP1815 strain,	Oral	Eveio Biosciences	I	Complete	NCT03733353	-
probiotic	Psoriasis	Prevotella histicola	EDP1815 strain, as in trial NCT03733353	Oral	Eveio Biosciences	II	Complete	NCT04603027	-
probiotic	Atopic Dermatitis/Psoriasis/Asthma	Veillonella parvula	EDP1867	Oral	Eveio Biosciences	I	Active	NCT04927195	-
probiotic	Implantation failure/infertility/vaginal flora imbalance	Lactobacillus	Vivag plus supplement, containing Lactobacillus sub-species	Oral	Zealand University Hospital	IV	Complete	NCT03843112	-
probiotic	Vaginal flora imbalance	-	FB101 microbial intervention across 3 doses	-	Freya Biosciences	Interventional	Recruiting	NCT05114031	-
probiotic	Inflammatory Bowel Disease/Crohn's Disease/Ulcerative Colitis	-	Probiotic mixture given over a 12 week regime	Oral	Massachusetts General Hospital	Interventional	Active	NCT03266484	-
probiotic	Breast Cancer	Saccharomyces boulardii, Lactobacillus plantarum, Bacillus subtilis, Bifidobacterium lactis, Bifidobacterium bifidum, Lactobacillus rhamnosus, Bifidobacterium breve, Lactobacillus casei, Lactobacillus salivarius, Lactobacillus acidophilus, Lactobacillus brevis, Bifidobacterium longum, Lactobacillus paracasei	Primal Defense Ultra Probiotic Formula, containing 13 bacterial species	Oral	Mayo Clinic	Interventional	Complete	NCT03358511	-
probiotic	Kidney Cancer	Clostridium butyricum	CBM588 strain in conjunction with cabozantinib and nivolumab treatment	Oral	City of Hope Medical Centre	I	Recruiting	NCT05122546	Bergerot, P. G., Dizman, N., Ruel, N., Frankel, P. H., Hsu, J., & Pal, S. K. (2020). A phase I trial to assess the biologic effect of CBM588 ( Clostridium butyricum ) in combination with nivolumab plus ipilimumab (nivo/ipi) in patients with metastatic renal cell carcinoma (mRCC). Journal of Clinical Oncology, 38(6_suppl), TPS764–TPS764. https://doi.org/10.1200/JCO.2020.38.6_suppl.TPS764
probiotic	C. difficile infection	-	CP101 single-dose microbiota capsule	Oral	Finch Research and Development	II	Complete	NCT03110133	-
probiotic	C. difficile infection	-	Extension of original CP101 trial (NCT03110133)	Oral	Finch Research and Development	II	Active	NCT03497806	-
probiotic	Autism Spectrum Disorder/Gastro-intestinal Disorder	-	Using microbiota transfer therapy preceeded with vancomycin and miralax treatment	-	Arizona State University	II	Recruiting	NCT04182633	-
probiotic	C. difficile infection	-	RBX7455 containing live microbes obtained from healthy human stool	Oral	Mayo Clinic/Rebiotix Inc	I	Complete	NCT02981316	Khanna, S., Pardi, D. S., Jones, C., Shannon, W. D., Gonzalez, C., & Blount, K. (2021). RBX7455, a Non-frozen, Orally Administered Investigational Live Biotherapeutic, Is Safe, Effective, and Shifts Patients’ Microbiomes in a Phase 1 Study for Recurrent Clostridioides difficile Infections. Clinical Infectious Diseases, 73(7), e1613–e1620. https://doi.org/10.1093/cid/ciaa1430
probiotic	Breast Cancer	-	RBX7455 treatment before surgery for breast cancer treatment	Oral	Mayo Clinic	I	Recruiting	NCT04139993	-
probiotic	Cirrhosis/Hepatic Encephalopathy	-	RBX7455 treatment, as in trial NCT02981316	Oral	Ochsner Health System/Rebiotix Inc	II	Recruiting	NCT04155099	-
probiotic	Cancer (Colorectal/Melanoma)	11 strain consortia	VE800 consortia of microbes in combination with Nivolumab	Oral	Vedanta Biosciences Inc	I & II	Active	NCT04208958	-
probiotic	Peanut Allergy	-	VE416 treatment in combination with PNOIT therapy	Oral	Massachusetts General Hospital/Vedanta Biosciences Inc	I & II	Recruiting	NCT03936998	Berin, M. C. (2021). Dysbiosis in food allergy and implications for microbial therapeutics. Journal of Clinical Investigation, 131(2). https://doi.org/10.1172/JCI144994
probiotic	C. difficile infection	8 strain consortia	VE303 treatment in recurring C. diff treatment	Oral	Vedanta Biosciences Inc	II	Complete	NCT03788434	Bobilev, D., Bhattarai, S., Menon, R., Klein, B., Reddy, S., Olle, B., Roberts, B., Bucci, V., & Norman, J. (2019). 1953. VE303, a Rationally Designed Bacterial Consortium for Prevention of Recurrent Clostridioides difficile (C. Difficile) infection (rCDI), Stably Restores the Gut Microbiota After Vancomycin (vanco)-Induced Dysbiosis in Adult Healthy Volunteers (HV). Open Forum Infectious Disease…
probiotic	Obesity	26 strain consortia	MET3 and MET5 consortias	Oral	NuBiyota	I	Recruiting	NCT04507971	-
probiotic	Solid tumors	Enterococcus gallinarum	MRx0518 strain, isolated healthy strain	Oral	4D Pharma plc	I & II	Recruiting	NCT03637803	Pant, S., Mulder, I., Shah, A. Y., Msaouel, P., Altan, M., Weinberg, J., Stevenson, A., Meric-Bernstam, F., Yap, T. A., Subbiah, V., & Rodon Ahnert, J. (2019). A phase I/II study of live biotherapeutic MRx0518 in combination with pembrolizumab in patients who have progressed on prior anti-PD-1 therapy. Journal of Clinical Oncology, 37(15_suppl), TPS2670–TPS2670. https://doi.org/10.1200/JCO.2019.3…
probiotic	Asthma	Bifidobacterium breve	MRx-4DP0004 strain	Oral	4D Pharma plc	I & II	Recruiting	NCT03851250	-
probiotic	COVID-19	Bifidobacterium breve	MRx-4DP0004 strain, as in trial NCT03851250	Oral	4D Pharma plc	II	Withdrawn (recruitment issues)	NCT04363372	-
probiotic	Pancreatic Cancer	Enterococcus gallinarum	MRx0518 strain, as in trial NCT03637803	Oral	4D Pharma plc	I	Recruiting	NCT04193904	Lythgoe, M., Stebbing, J., Pickford, E., Glasmacher, A., Adriani, M., Fyvie, G., Frampton, A., Stevenson, A., & Krell, J. (2020). 805 Safety and emerging evidence of immune modulation of the live biotherapeutic MRx0518 in the neoadjuvant setting for patients awaiting surgical removal of solid tumours. Late-Breaking Abstracts, A481.2-A482. https://doi.org/10.1136/jitc-2020-SITC2020.0805
probiotic	Cancer (various types)	Enterococcus gallinarum	MRx0518 strain, as in trial NCT03637803	Oral	Imperial College London	I	-	NCT03934827	-
probiotic	Renal Cancer	Clostridium butyricum	CBM588 strain, in combination with Ipilimumab and Nivolumab	Oral	City of Hope Medical Centre	I	Recruiting	NCT03829111	Meza, L. A., Dizman, N., Bergerot, P. G., Dorff, T. B., Lyou, Y., Frankel, P. H., Mira, V., Llamas, M., Hsu, J., Zengin, Z. B., Salgia, N., Salgia, S., Malhotra, J., Chawla, N. S., Chehrazi-Raffle, A., Gillece, J. D., Reining, L. J., Trent, J. M., Highlander, S. K., & Pal, S. K. (2021). First results of a randomized phase IB study comparing nivolumab/ipilimumab with or without CBM-588 in patients…	*
probiotic	Lymphoid Cell Neoplasm	Clostridium butyricum	CBM588 strain, as in trial NCT03829111	Oral	City of Hope Medical Centre	I	Active	NCT03922035	Sandhu, K. S., Yang, D., Mokhtari, S., Dadwal, S. S., Pullarkat, V. A., al Malki, M. M., Cao, T., Spielberger, R., Salhotra, A., Ali, H., Artz, A. S., Stein, A. S., Htut, M., Budde, E., Popplewell, L. L., Xu, H., Reining, L., Ghoda, L. Y., Aldoss, I., … Nakamura, R. (2021). A Randomized Open Label Pilot Study of Clostridium Butyricum Miyairi 588 (CBM588) in Recipients of Allogeneic Hematopoietic …
probiotic	Urinary Tract Infections	Lactobacillus crispatus	L. crispatus CTV-05 strain	Suppository	University of Washington	II & III	-	NCT03151967	-
probiotic	Preterm Birth and miscarriage	Lactobacillus crispatus	LACTIN-V combination product	Suppository	Imperial College London	I	-	NCT03992534	-
probiotic	Acne Vulgaris	Nitrosomonas eutrophia	B244 strain	Topical spray	AOBiome	II & III	Complete	NCT02832063	-
probiotic	Atopic Dermatitis	Nitrosomonas eutrophia	B244, as in trial NCT02832063	Topical spray	AOBiome	II	Recruiting	NCT04490109	-
probiotic	Ulcerative Colitis	-	SER-287, as in trial NCT03759041	Oral	Seres Therapeutics, Inc.	I	Complete	NCT02618187	Henn, M. R., O’Brien, E. J., Diao, L., Feagan, B. G., Sandborn, W. J., Huttenhower, C., Wortman, J. R., McGovern, B. H., Wang-Weigand, S., Lichter, D. I., Chafee, M., Ford, C. B., Bernardo, P., Zhao, P., Simmons, S., Tomlinson, A. D., Cook, D. N., Pomerantz, R. J., Misra, B. K., … Trucksis, M. (2021). A Phase 1b Safety Study of SER-287, a Spore-Based Microbiome Therapeutic, for Active Mild to Mod…
probiotic	Crohn's Disease	Bacteroides thetaiotaomicron	Thetanix live biotherapeutic, containing live B. theta	-	4D Pharma plc	Interventional	Complete	NCT02704728	<div class="csl-entry">Hansen, R., Sanderson, I. R., Muhammed, R., Allen, S., Tzivinikos, C., Henderson, P., Gervais, L., Jeffery, I. B., Mullins, D. P., O’Herlihy, E. A., Weinberg, J. D., Kitson, G., Russell, R. K., &#38; Wilson, D. C. (2021). A Double-Blind, Placebo-Controlled Trial to Assess Safety and Tolerability of (Thetanix) Bacteroides thetaiotaomicron in Adolescent Crohn’s Disease. <i>Cl…
synbiotic	Chronic Kidney Disease	Lactobacillus/Bifidobacteria/Streptococcus	Co-administration of pre- and pro- biotics	Oral	-	Interventional	Complete	ACTRN12613000493741	Rossi, M., Johnson, D. W., Morrison, M., Pascoe, E. M., Coombes, J. S., Forbes, J. M., Szeto, C.-C., McWhinney, B. C., Ungerer, J. P. J., & Campbell, K. L. (2016). Synbiotics Easing Renal Failure by Improving Gut Microbiology (SYNERGY): A Randomized Trial. Clinical Journal of the American Society of Nephrology, 11(2), 223–231. https://doi.org/10.2215/CJN.05240515
synbiotic	Colorectal Cancer	Lactobacillus acidophilus, Lactobacillus rhamnosus, Lactobacillus casei, Bifidobacterium lactis	Probiotic "Simbioflore" and dietary prebiotic supplement of fructooloigosaccharides	Oral	-	Interventional	Complete	-	Polakowski, C. B., Kato, M., Preti, V. B., Schieferdecker, M. E. M., & Ligocki Campos, A. C. (2019). Impact of the preoperative use of synbiotics in colorectal cancer patients: A prospective, randomized, double-blind, placebo-controlled study. Nutrition, 58, 40–46. https://doi.org/10.1016/j.nut.2018.06.004
synbiotic	Diabetes Mellitus (Type 2) & Coronary Heart Disease	Lactobacillus acidophilus, Bifidobacterium bifidum, Lactobacillus reuteri, Lactobacillus fermentum	Consortia of probiotic strains, in conjunction with selenium supplements	Oral	Kashan University of Medical Sciences	III	Complete	IRCT20170513033941N28	Raygan, F., Ostadmohammadi, V., & Asemi, Z. (2019). The effects of probiotic and selenium co-supplementation on mental health parameters and metabolic profiles in type 2 diabetic patients with coronary heart disease: A randomized, double-blind, placebo-controlled trial. Clinical Nutrition, 38(4), 1594–1598. https://doi.org/10.1016/j.clnu.2018.07.017
synbiotic	Diabetes Mellitus (Type 2) & Coronary Heart Disease	-	Vitamin D and probiotic co-supplementation	Oral	Kashan University of Medical Sciences	III	-	IRCT2017073033941N4	Raygan, F., Ostadmohammadi, V., Bahmani, F., & Asemi, Z. (2018). The effects of vitamin D and probiotic co-supplementation on mental health parameters and metabolic status in type 2 diabetic patients with coronary heart disease: A randomized, double-blind, placebo-controlled trial. Progress in Neuro-Psychopharmacology and Biological Psychiatry, 84, 50–55. https://doi.org/10.1016/j.pnpbp.2018.02.0…
synbiotic	Ulcerative Colitis	Bifidobacterium longum	B. longum probiotic in conjunction with "Synergy 1" prebiotic (containing inulin-oligofructose)	Oral	-	Interventional	Complete	-	Furrie, E., Macfarlane, S., Kennedy, A., Cummings, J. H., Walsh, S. v, O’Neil, D. A., & Macfarlane, G. T. (2005). Synbiotic therapy (Bifidobacterium longum/Synergy 1) initiates resolution of inflammation in patients with active ulcerative colitis: a randomised controlled pilot trial. Gut, 54(2), 242–249. https://doi.org/10.1136/gut.2004.044834
VMT	Bacterial Vaginosis	-	Vaginal microbiota transplant	VMT	Hadassah Medical Organisation	Interventional	Recruiting	NCT02236429	Lev-Sagie, A., Goldman-Wohl, D., Cohen, Y., Dori-Bachash, M., Leshem, A., Mor, U., Strahilevitz, J., Moses, A. E., Shapiro, H., Yagel, S., & Elinav, E. (2019). Vaginal microbiome transplantation in women with intractable bacterial vaginosis. Nature Medicine, 25(10), 1500–1504. https://doi.org/10.1038/s41591-019-0600-6
VMT	Bacterial Vaginosis	-	Vaginal microbiota transplant	VMT	Hadassah Medical Organisation	Interventional	Recruiting	NCT04517487	-
VMT	Bacterial Vaginosis	-	Vaginal microbiota transplant	VMT	Douglas Kwon	I & II	Recruiting	NCT04046900	-
FMT	IBD/recurrent C. difficile infection	NA	Fecal microbiota transplant	Enema	-	-	-	-	Ianiro, G., Bibbò, S., Porcari, S., Settanni, C. R., Giambò, F., Curta, A. R., Quaranta, G., Scaldaferri, F., Masucci, L., Sanguinetti, M., Gasbarrini, A., & Cammarota, G. (2021). Fecal microbiota transplantation for recurrent C. difficile infection in patients with inflammatory bowel disease: experience of a large-volume European FMT center. Gut Microbes, 13(1). https://doi.org/10.1080/19490976.…
FMT	Cirrhosis/Alcohol use disorder	NA	Fecal microbiota transplant	Enema	Hunter Holmes Mcguire Veteran Affairs Medical Centre	I	Complete	NCT03416751	Bajaj, J. S., Gavis, E. A., Fagan, A., Wade, J. B., Thacker, L. R., Fuchs, M., Patel, S., Davis, B., Meador, J., Puri, P., Sikaroodi, M., & Gillevet, P. M. (2021). A Randomized Clinical Trial of Fecal Microbiota Transplant for Alcohol Use Disorder. Hepatology, 73(5), 1688–1700. https://doi.org/10.1002/hep.31496
FMT	Ulcerative Colitis	NA	Fecal microbiota transplant	Enema	MISCHR Pathway to Portfolio	II	Complete	ISRCTN 58082603	Jitsumura, M., Cunningham, A., Hitchings, M. D., Wilkinson, T., Kinross, J., Row, P., Davies, A., & Dean Anthony, H. (2022). P717 Faecal Microbiota Transplant in Ulcerative Colitis (FMTUC) – A randomised clinical trial feasibility study. Journal of Crohn’s and Colitis, 16(Supplement_1), i612–i613. https://doi.org/10.1093/ecco-jcc/jjab232.838
FMT	Autism Spectrum Disorder	NA	Fecal microbiota transplant	Enema	SHDC	-	-	ChiCTR2100043906	Chen, Y., Xueying, Z., Jiaqu, C., Qiyi, C., Huanlong, Q., Ning, L., Yasong, D., Xiaoxin, Z., Rong, Y., Jubao, L., Xiaoqiong, L., Chunlian, M., Yu, W., Shidong, C., Guifang, K., Dongmei, Z., Shuanfeng, F., Xujing, Z., Binrang, Y., … Hong, J. (2022). FTACMT study protocol: a multicentre, double-blind, randomised, placebo-controlled trial of faecal microbiota transplantation for autism spectrum diso…
FMT	Chronic Pouchitis	NA	Fecal microbiota transplant	Enema	Helsinki University Central Hospital	II	Complete	NCT03378921	Karjalainen, E. K., Renkonen-Sinisalo, L., Satokari, R., Mustonen, H., Ristimäki, A., Arkkila, P., & Lepistö, A. H. (2021). Fecal Microbiota Transplantation in Chronic Pouchitis: A Randomized, Parallel, Double-Blinded Clinical Trial. Inflammatory Bowel Diseases, 27(11), 1766–1772. https://doi.org/10.1093/ibd/izab001
FMT	Bipolar Depression	NA	Fecal microbiota transplant	Enema	Valerie Taylor	III	Active	NCT03279224	Cooke, N. C. A., Bala, A., Allard, J. P., Hota, S., Poutanen, S., & Taylor, V. H. (2021). The safety and efficacy of fecal microbiota transplantation in a population with bipolar disorder during depressive episodes: study protocol for a pilot randomized controlled trial. Pilot and Feasibility Studies, 7(1), 142. https://doi.org/10.1186/s40814-021-00882-4
FMT	Irritable Bowel Syndrome	NA	Fecal microbiota transplant	Enema	Ghent University Hospital	Interventional	Complete	NCT02299973	Holvoet, T., Joossens, M., Vázquez-Castellanos, J. F., Christiaens, E., Heyerick, L., Boelens, J., Verhasselt, B., van Vlierberghe, H., de Vos, M., Raes, J., & de Looze, D. (2021). Fecal Microbiota Transplantation Reduces Symptoms in Some Patients With Irritable Bowel Syndrome With Predominant Abdominal Bloating: Short- and Long-term Results From a Placebo-Controlled Randomized Trial. Gastroenter…
FMT	Inflammatory Bowel Syndrome/Ulcerative Colitis	NA	Fecal microbiota transplant	Enema	McMaster Children's Hospital	I	Complete	NCT02487238	Pai, N., & Popov, J. (2017). Protocol for a randomised, placebo-controlled pilot study for assessing feasibility and efficacy of faecal microbiota transplantation in a paediatric ulcerative colitis population: PediFETCh trial. BMJ Open, 7(8), e016698. https://doi.org/10.1136/bmjopen-2017-016698
FMT	Ulcerative Colitis	NA	Fecal microbiota transplant	Enema	Baylor College of Medicine	I	Complete	NCT01947101	Kellermayer, R., Nagy-Szakal, D., Harris, A. R., Luna, R. A., Pitashny, M., Schady, D., Mir, S. A. v, Lopez, M. E., Gilger, M. A., Belmont, J., Hollister, E. B., & Versalovic, J. (2015). Serial Fecal Microbiota Transplantation Alters Mucosal Gene Expression in Pediatric Ulcerative Colitis. American Journal of Gastroenterology, 110(4), 604–606. https://doi.org/10.1038/ajg.2015.19
FMT	Graft-versus-host-disease	NA	Fecal microbiota transplant	Colonoscopy	Shanghai General Hospital	II	Recruiting	NCT03812705	-
eLBP	Liver Neoplasms/Carcinoma	Listeria monocytogenes	Human mesothelin expression	Oral/IV	Anza Therapeutics, Inc.	I	Complete	NCT00327652	Le, D. T., Brockstedt, D. G., Nir-Paz, R., Hampl, J., Mathur, S., Nemunaitis, J., Sterman, D. H., Hassan, R., Lutz, E., Moyer, B., Giedlin, M., Louis, J.-L., Sugar, E. A., Pons, A., Cox, A. L., Levine, J., Murphy, A. L., Illei, P., Dubensky, T. W., … Laheru, D. A. (2012). A Live-Attenuated Listeria Vaccine (ANZ-100) and a Live-Attenuated Listeria Vaccine Expressing Mesothelin (CRS-207) for Advanc…
eLBP	Metastatic Pancreatic Cancer	Listeria monocytogenes	Mesothelin expression	IV	Aduro Biotech., Inc.	II	Complete	NCT01417000	Le, D. T., Wang-Gillam, A., Picozzi, V., Greten, T. F., Crocenzi, T., Springett, G., Morse, M., Zeh, H., Cohen, D., Fine, R. L., Onners, B., Uram, J. N., Laheru, D. A., Lutz, E. R., Solt, S., Murphy, A. L., Skoble, J., Lemmens, E., Grous, J., … Jaffee, E. M. (2015). Safety and Survival With GVAX Pancreas Prime and Listeria Monocytogenes –Expressing Mesothelin (CRS-207) Boost Vaccines for Metastat…
eLBP	Advanced Lung Cancer	Listeria monocytogenes	Mesothelin expression	IV	Janssen Research and Development	I	Terminated (lack of efficacy)	NCT02592967	Brahmer, J., Johnson, M., Awad, M., Rajan, A., Allred, A., Knoblauch, R., Zudaire, E., Lorenzi, M., & Hassan, R. (2017). P2.07-058 First-In-Human Study of JNJ-64041757, a Live Attenuated Listeria Monocytogenes Immunotherapy, for Non-Small Cell Lung Cancer. Journal of Thoracic Oncology, 12(11), S2151. https://doi.org/10.1016/j.jtho.2017.09.1314
eLBP	Liver Cancer	Salmonella typhimurium	SalpIL2 strain, engineered for IL-2 expression	Oral	Masonic Cancer Centre	I	Complete	NCT01099631	-
eLBP	Cirrhosis/hyperammonemia	Esherichia coli Nissle	SYNB1020 strain enigineered to convert NH3 to arginine	Oral	Synlogic	I & II	Terminated (lack of efficacy)	NCT03447730	Kurtz, C. B., Millet, Y. A., Puurunen, M. K., Perreault, M., Charbonneau, M. R., Isabella, V. M., Kotula, J. W., Antipov, E., Dagon, Y., Denney, W. S., Wagner, D. A., West, K. A., Degar, A. J., Brennan, A. M., & Miller, P. F. (2019). An engineered E. coli Nissle improves hyperammonemia and survival in mice and shows dose-dependent exposure in healthy humans. Science Translational Medicine, 11(475…
eLBP	Phenylketonuria	Esherichia coli Nissle	SYNB1618 & SYNB1934 engineered strains, as in trial NCT04984525	Oral	Synlogic	II	Recruiting	NCT04534842	Adolfsen, K. J., Callihan, I., Monahan, C. E., Greisen, P., Spoonamore, J., Momin, M., Fitch, L. E., Castillo, M. J., Weng, L., Renaud, L., Weile, C. J., Konieczka, J. H., Mirabella, T., Abin-Fuentes, A., Lawrence, A. G., & Isabella, V. M. (2021). Improvement of a synthetic live bacterial therapeutic for phenylketonuria with biosensor-enabled enzyme engineering. Nature Communications, 12(1), 6215…
eLBP	Phenylketonuria	Esherichia coli Nissle	SYNB1618 strain engineered with phenylalanine ammonia lyase and L-amino acid deaminase	Oral	Synlogic	I & II	Complete	NCT03516487	Puurunen, M. K., Vockley, J., Searle, S. L., Sacharow, S. J., Phillips, J. A., Denney, W. S., Goodlett, B. D., Wagner, D. A., Blankstein, L., Castillo, M. J., Charbonneau, M. R., Isabella, V. M., Sethuraman, V. v., Riese, R. J., Kurtz, C. B., & Brennan, A. M. (2021). Safety and pharmacodynamics of an engineered E. coli Nissle for the treatment of phenylketonuria: a first-in-human phase 1/2a study…
eLBP	Solid Tumors/Lymphoma	Esherichia coli Nissle	SYNB1891 strain engineered to target STING pathway in combination with Atezolizumab	Intratumoral injection	Synlogic	I	Recruiting	NCT04167137	Leventhal, D. S., Sokolovska, A., Li, N., Plescia, C., Kolodziej, S. A., Gallant, C. W., Christmas, R., Gao, J.-R., James, M. J., Abin-Fuentes, A., Momin, M., Bergeron, C., Fisher, A., Miller, P. F., West, K. A., & Lora, J. M. (2020). Immunotherapy with engineered bacteria by targeting the STING pathway for anti-tumor immunity. Nature Communications, 11(1), 2739. https://doi.org/10.1038/s41467-02…
eLBP	Glioblastoma	Salmonella typhi	VXM01 strain engineered with plasmid containing VEGFR-2-cDNA	Oral	VAXIMM/Merck/Pfizer	I & II	Recruiting	NCT03750071	Wick, W., Wick, A., Sahm, F., Riehl, D., von Deimling, A., Bendszus, M., Kickingereder, P., Beckhove, P., Schmitz-Winnenthal, F. H., Jungk, C., Wieckowski, S., Podola, L., Herold-Mende, C., Unterberg, A., & Platten, M. (2018). VXM01 phase I study in patients with progressive glioblastoma: Final results. Journal of Clinical Oncology, 36(15_suppl), 2017–2017. https://doi.org/10.1200/JCO.2018.36.15_…
eLBP	Solid Tumors	Bifidobacterium longum	bacTRL-IL-12 engineered strain	IV	Iqvia Pty Ltd	I	Terminated (sponsor decision)	NCT04025307	-
eLBP	Skin appearance	Staphylococcus epidermidis	AZT-04 strain engineered to secrete "therapeutic proteins"	Skin	Azitra Inc.	I	Complete	NCT03820076	-
eLBP	Solid Tumors	Bifidobacterium longum	APS001F strain engineered to produce cytosine deaminase, with 5-FC supplementation	IV	Anaeropharma Science, Inc.	I & II	Suspended	NCT01562626	Shioya, K., Matsumura, T., Seki, Y., Shimizu, H., Nakamura, T., & Taniguchi, S. (2021). Potentiated antitumor effects of APS001F/5-FC combined with anti-PD-1 antibody in a CT26 syngeneic mouse model. Bioscience, Biotechnology, and Biochemistry, 85(2), 324–331. https://doi.org/10.1093/bbb/zbaa057
eLBP	Prostate Cancer	Listeria monocytogenes	ADXS-504 strain engineered to elicit T cell response to secreted tumor antigens		Advaxis, Inc.	I	Recruiting	NCT05077098	Runcie, K., Dallos, M., Khan, S., Gray, J., Marco, P., Ping, L., LaTourette, D., Anderson, C. B., Spina, C. S., Yu, J. B., Deutsch, I., Sheeri, S., Gutierrez, A. A., & Stein, M. N. (2022). A phase I study of ADXS-504, a cancer type specific immunotherapy, for patients with biochemically recurrent prostate cancer. Journal of Clinical Oncology, 40(16_suppl), TPS5115–TPS5115. https://doi.org/10.1200…
eLBP	HPV/Neck Cancer	Listeria monocytogenes	ADXS11-001 strain engineered attenuated vaccine	Oral	Advaxis, Inc.	II	Active	NCT02002182	Cory, L., & Chu, C. (2014). ADXS-HPV: A therapeutic Listeria vaccination targeting cervical cancers expressing the HPV E7 antigen. Human Vaccines & Immunotherapeutics, 10(11), 3190–3195. https://doi.org/10.4161/hv.34378
eLBP	Prostate Cancer	Listeria monocytogenes	ADXS31-142 strain engineered to target prostate-specific antigen	-	Advaxis, Inc.	I & II	Unknown	NCT02325557	Haas, N. B., Stein, M. N., Tutrone, R., Perini, R., Denker, A., Mauro, D., & Fong, L. (2015). Phase I-II study of ADXS31-142 alone and in combination with pembrolizumab in patients with previously treated metastatic castration-resistant prostate cancer (mCRPC): the KEYNOTE-046 trial. Journal for ImmunoTherapy of Cancer, 3(S2), P153. https://doi.org/10.1186/2051-1426-3-S2-P153
eLBP	Lung Cancer	Listeria monocytogenes	ADXS-503 strain engineered to elicit T-cell response, in conjunction with pembrolizumab		Advaxis, Inc.	I & II	Recruiting	NCT03847519	Ramalingam, S. S., Stinchcombe, T., Gerstner, G. J., Haigentz, M., Vangala, S., Parsi, M., Heyburn, J. W., Kabala, V., Prasad, T., Gutierrez, A. A., & Goldman, J. W. (2020). A phase I study of ADXS-503 alone and in combination with pembrolizumab in subjects with metastatic squamous or non-squamous non-small cell lung cancer (NSCLC). Journal of Clinical Oncology, 38(15_suppl), e21682–e21682. https…
eLBP	Cervical Cancer	Listeria monocytogenes	Uses ADXS11-001 strain, as in NCT02002182	Intratumoral injection	Advaxis, Inc.	III	Active	NCT02853604	-
eLBP	Diabetes Mellitus (Type 1)	Lactococcus lactis	AG019 strain engineered to deliver autoantigen human proinsulin and hIL-10	Oral	ActoBio, Inc.	I & II	Complete	NCT03751007	-
eLBP	Celiac Disease	Lactococcus lactis	AG017 strain engineered to express gliadin peptide with cytokine	Oral	ActoBio, Inc.	I & II	-	-	-
eLBP	Oral Mucositis	Lactococcus lactis	AG013 strain engineered to secrete human trefoil factor 1	Oral	ActoGeniX	I	Complete	NCT00938080	Robert, S., & Steidler, L. (2014). Recombinant Lactococcus lactis can make the difference in antigen-specific immune tolerance induction, the Type 1 Diabetes case. Microbial Cell Factories, 13(Suppl 1), S11. https://doi.org/10.1186/1475-2859-13-S1-S11
eLBP	Oral Mucositis	Lactococcus lactis	Uses AG013 strain, as in NCT00938080	Oral	Oragenics, Inc.	II	Terminated (lack of efficacy)	NCT03234465	-
eLBP	Inflammatory Bowel Disease	Lactococcus lactis	AG014 strain, engineered to secrete anti-TNF-alpha antibody	Oral	ActoGeniX	I	-	-	-
eLBP	Enteric Hyperoxaluria	Bacteroides	NOV-001 therapy, combination of NB1000P engineered strain and NB1000S polysaccharide supplement	Oral	Novome Biotechnologies	I & II	Recruiting	NCT04909723	-
eLBP	Enteric Hyperoxaluria	Esherichia coli Nissle	SYNB8802 strain engineered for oxalate degradation	Oral	Synlogic	I	Recruiting	NCT04629170	Puurunen, M., Denney, W., Searle, S., Scalera, S., Marsh, A., Lubkowicz, D., Kurtz, C., Brennan, A., & Riese, R. (2021). PD21-10 SAFETY AND TOLERABILITY OF AN OXALATE-CONSUMING SYNTHETIC BIOTIC MEDICINE: SYNB8802 IN HEALTHY VOLUNTEERS WITH INDUCED DIETARY HYPEROXALURIA. Journal of Urology, 206(Supplement 3). https://doi.org/10.1097/JU.0000000000002010.10
eLBP	Familial adenomatous polyposis	Escherichia coli	CEQ508 strain, engineered to produce beta-catenin and short-hairpin RNA	Oral	Marina Biotech	I	-	-	Trieu, V., Hwang, L., Ng, K., D’Cruz, O., Qazi, S., & Fong, A. (2017). First-in-human Phase I study of bacterial RNA interference therapeutic CEQ508 in patients with familial adenomatous polyposis (FAP). Annals of Oncology, 28, v174. https://doi.org/10.1093/annonc/mdx393.041
eLBP	Healthy Adults	Escherichia coli Nissle	SYNB1618 & SYNB1934 engineered strains	Oral	Synlogic	I	Complete	NCT04984525	-
eLBP	Healthy adults/Urea Cycle Disorder	Escherichia coli Nissle	SYNB1020 strain enigineered to convert NH3 to arginine	Oral	Synlogic	I	Complete	NCT03179878	-
eLBP	Cervical Cancer/Head and Neck Cancer	Listeria monocytogenes	ADXS11-001 strain and Medi4736 antibody	Intratumoral injection	Advaxis, Inc.	I & II	Unknown	NCT02291055	Cohen, E. E., Moore, K. N., Slomovitz, B. M., Chung, C. H., Anderson, M. L., Morris, S. R., Mauro, D., & Burtness, B. (2015). Phase I/II study of ADXS11-001 or MEDI4736 immunotherapies alone and in combination, in patients with recurrent/metastatic cervical or human papillomavirus (HPV)-positive head and neck cancer. Journal for ImmunoTherapy of Cancer, 3(S2), P147. https://doi.org/10.1186/2051-1…
eLBP	Metastatic Cancer	Listeria monocytogenes	ADXS-NEO strain engineered to express patient specific neoantigens	Intratumoral injection	Advaxis, Inc.	I	Active	NCT03265080	-
eLBP	Cervical Cancer	Listeria monocytogenes	ADXS11-001 strain	-	Advaxis, Inc.	I & II	Complete	NCT02164461	Ghamande, S. A., Platt, D., Wheatley, D., Rungruang, B. J., Janik, J. E., & Khleif, S. (2016). Phase I study evaluating high-dose treatment with ADXS11-001, a Listeria monocytogenes -listeriolysin O ( Lm -LLO) immunotherapy, in women with cervical cancer. Journal of Clinical Oncology, 34(15_suppl), e14580–e14580. https://doi.org/10.1200/JCO.2016.34.15_suppl.e14580
eLBP	Cervical Cancer	Listeria monocytogenes	ADXS11-001 strain	-	Advaxis, Inc.	II	Terminated (lack of enrollment)	NCT01116245	-
eLBP	Cervical Cancer	Listeria monocytogenes	ADXS11-001 strain	-	Advaxis, Inc.	II	Complete	NCT01266460	Huh, W. K., Brady, W. E., Fracasso, P. M., Dizon, D. S., Powell, M. A., Monk, B. J., Leath, C. A., Landrum, L. M., Tanner, E. J., Crane, E. K., Ueda, S., McHale, M. T., & Aghajanian, C. (2020). Phase II study of axalimogene filolisbac (ADXS-HPV) for platinum-refractory cervical carcinoma: An NRG oncology/gynecologic oncology group study. Gynecologic Oncology, 158(3), 562–569. https://doi.org/10.1…
eLBP	Oropharyngeal Cancer	Listeria monocytogenes	ADXS11-001 strain	-	Advaxis, Inc.	I	Terminated (patient suffered DLT post-vaccincation)	NCT01598792	-
eLBP	Anal Cancer	Listeria monocytogenes	ADXS11-001 in comination with chemo and radiation therapy	-	Advaxis, Inc.	I & II	Terminated (pilot data to be used for upcoming trial)	NCT01671488	Safran, H., Leonard, K. L., DiPetrillo, T. A., Klipfel, A., Schechter, S., Oldenburg, N., Vrees, M., Roth, L., Shah, N., Mantripragada, K. C., Rosati, K., & Rajdev, L. (2017). ADXS11-001 Lm -LLO Immunotherapy, Mitomycin, 5-fluorouracil (5-FU) and Intensity-modulated radiation therapy (IMRT) for Anal Cancer. Journal of Clinical Oncology, 35(15_suppl), e15072–e15072. https://doi.org/10.1200/JCO.201…
eLBP	Rectal Cancer	Listeria monocytogenes	ADXS11-001 strain	-	Advaxis, Inc.	II	Complete	NCT02399813	Fakih, M., O’Neil, B. H., Chiorean, E. G., Hochster, H. S., Chan, E., Mauro, D. J., & Eng, C. (2016). Phase II study of ADXS11-001 in patients with persistent/recurrent, locoregional or metastatic squamous cell carcinoma of the anorectal canal. Journal of Clinical Oncology, 34(4_suppl), TPS786–TPS786. https://doi.org/10.1200/jco.2016.34.4_suppl.tps786
eLBP	Lung Cancer	Listeria monocytogenes	ADXS11-001 in combination with Pemetrexed	-	Advaxis, Inc.	II	Unknown	NCT02531854	-
eLBP	Solid tumors	Listeria monocytogenes	ADXS31-164 strain	-	Advaxis, Inc.	I & II	Complete	NCT02386501	-
eLBP	Liver Cancer	Listeria monocytogenes	CRS-100 strain	-	Anza Therapeutics, Inc.	I	Complete	NCT00327652	Le, D. T., Brockstedt, D. G., Nir-Paz, R., Hampl, J., Mathur, S., Nemunaitis, J., Sterman, D. H., Hassan, R., Lutz, E., Moyer, B., Giedlin, M., Louis, J.-L., Sugar, E. A., Pons, A., Cox, A. L., Levine, J., Murphy, A. L., Illei, P., Dubensky, T. W., … Laheru, D. A. (2012). A Live-Attenuated Listeria Vaccine (ANZ-100) and a Live-Attenuated Listeria Vaccine Expressing Mesothelin (CRS-207) for Advanc…
eLBP	Cancer	Listeria monocytogenes	CRS-207 strain	-	Anza Therapeutics, Inc.	I	Terminated	NCT00585845	Le, D. T., Brockstedt, D. G., Nir-Paz, R., Hampl, J., Mathur, S., Nemunaitis, J., Sterman, D. H., Hassan, R., Lutz, E., Moyer, B., Giedlin, M., Louis, J.-L., Sugar, E. A., Pons, A., Cox, A. L., Levine, J., Murphy, A. L., Illei, P., Dubensky, T. W., … Laheru, D. A. (2012). A Live-Attenuated Listeria Vaccine (ANZ-100) and a Live-Attenuated Listeria Vaccine Expressing Mesothelin (CRS-207) for Advanc…
eLBP	Pancreatic Cancer	Listeria monocytogenes	GVAX pancreas vaccine compared to CRS-207 vaccine	-	Aduro Biotech., Inc.	II	Complete	NCT02004262	Le, D. T., Picozzi, V. J., Ko, A. H., Wainberg, Z. A., Kindler, H., Wang-Gillam, A., Oberstein, P., Morse, M. A., Zeh, H. J., Weekes, C., Reid, T., Borazanci, E., Crocenzi, T., LoConte, N. K., Musher, B., Laheru, D., Murphy, A., Whiting, C., Nair, N., … Jaffee, E. M. (2019). Results from a Phase IIb, Randomized, Multicenter Study of GVAX Pancreas and CRS-207 Compared with Chemotherapy in Adults w…
eLBP	Pancreatic Cancer	Listeria monocytogenes	GVAX pancreas vaccine compared to CRS-207 vaccine	-	Aduro Biotech., Inc.	II	Complete	NCT01417000	Whiting, C., Lutz, E., Nair, N., Chang, S., Lemmens, E., Chen, S.-Y., Solt, S., Ferber, S., Maecker, H., Murphy, A., Brockstedt, D. G., Jaffee, E. M., & Le, D. T. (2015). Phase II, randomized study of GVAX pancreas and CRS-207 immunotherapy in patients with metastatic pancreatic cancer: Clinical update on long term survival and biomarker correlates to overall survival. Journal of Clinical Oncolog…
eLBP	Pancreatic Cancer	Listeria monocytogenes	CRS-207 strain, for patients previously treated with GVAX	-	Sidney Kimmel Comprehensive Cancer Center	II	Complete	NCT02243371	Le, D. T., Crocenzi, T. S., Uram, J. N., Lutz, E. R., Laheru, D. A., Sugar, E. A., Vonderheide, R. H., Fisher, G. A., Ko, A. H., Murphy, A. L., McDougall, K., Ferber, S., Brockstedt, D. G., & Jaffee, E. M. (2015). Randomized phase II study of the safety, efficacy, and immune response of GVAX pancreas vaccine (with cyclophosphamide) and CRS-207 with or without nivolumab in patients with previously…
eLBP	Pancreatic Cancer	Listeria monocytogenes	GVAX/CRS-207 in combination with Nivolumab and Ipilimumab	-	Sidney Kimmel Comprehensive Cancer Center	II	Active	NCT03190265	Tsujikawa, T., Crocenzi, T., Durham, J. N., Sugar, E. A., Wu, A. A., Onners, B., Nauroth, J. M., Anders, R. A., Fertig, E. J., Laheru, D. A., Reiss, K., Vonderheide, R. H., Ko, A. H., Tempero, M. A., Fisher, G. A., Considine, M., Danilova, L., Brockstedt, D. G., Coussens, L. M., … Le, D. T. (2020). Evaluation of Cyclophosphamide/GVAX Pancreas Followed by Listeria-Mesothelin (CRS-207) with or with…
eLBP	Pancreatic Cancer	Listeria monocytogenes	GVAX/CRS-207 in combination with Epacadostat and Pembrolizumab	-	Sidney Kimmel Comprehensive Cancer Center	II	Active	NCT03006302	-
eLBP	Ovarian/Fallopian Cancer	Listeria monocytogenes	CRS-207 in combination with IDO and pembro	-	Aduro Biotech., Inc.	I & II	Terminated (lack of clinical activity)	NCT02575807	-
eLBP	Gastroesophageal Cancer	Listeria monocytogenes	CRS-207 in combination with pembro	-	Aduro Biotech., Inc.	II	Terminated (lack of clinical activity in other CRS-207 trials)	NCT03122548	Kelly, R. J., Abrams, T. A., Catenacci, D. V. T., Wainberg, Z. A., Lin, B. S.-L., Enstrom, A., Whiting, C. C., Wason, P., Murphy, A., Brockstedt, D. G., Moon, A., Walling, J., Lai, R., & Ku, G. Y. (2018). A phase 2 trial of CRS-207 and pembrolizumab in adults with recurrence of metastatic gastric, gastroesophageal junction (GEJ), or esophageal adenocarcinomas. Journal of Clinical Oncology, 36(4_s…
eLBP	Mesothelioma	Listeria monocytogenes	CRS-207 in combination with and without cyclophosphamide	-	Aduro Biotech., Inc.	I	Complete	NCT01675765	Hassan, R., Alley, E., Kindler, H., Antonia, S., Jahan, T., Honarmand, S., Nair, N., Whiting, C. C., Enstrom, A., Lemmens, E., Tsujikawa, T., Kumar, S., Choe, G., Thomas, A., McDougall, K., Murphy, A. L., Jaffee, E., Coussens, L. M., & Brockstedt, D. G. (2019). Clinical Response of Live-Attenuated, Listeria monocytogenes Expressing Mesothelin (CRS-207) with Chemotherapy in Patients with Malignant…
eLBP	Mesothelioma	Listeria monocytogenes	CRS-207 in combination with pembro	-	Aduro Biotech., Inc.	II	Terminated (lack of cliincal activity)	NCT03175172	Alley, E. W., Tanvetyanon, T., Jahan, T. M., Gandhi, L., Peikert, T., Stevenson, J., Schlienger, K., Liu, W., Nair, N., Honarmand, S., & Kindler, H. L. (2019). A phase II single-arm study of CRS-207 with pembrolizumab (pembro) in previously treated malignant pleural mesothelioma (MPM). Journal of Clinical Oncology, 37(8_suppl), 29–29. https://doi.org/10.1200/JCO.2019.37.8_suppl.29
eLBP	Colorectal Cancer	Listeria monocytogenes	pLADD double-deleted live strain	-	Aduro Biotech., Inc.	I	Terminated (due to business realignment)	NCT03189030	-
eLBP	Lung Cancer	Listeria monocytogenes	JNJ-64041757 strain	-	Janssen Research and Development	I & II	Terminated (lack of clinical benefit in phase 1b)	NCT03371381	Brahmer, J. R., Johnson, M. L., Cobo, M., Viteri, S., Sarto, J. C., Sukari, A., Awad, M. M., Salgia, R., Papadimitrakopoulou, V. A., Rajan, A., Bandyopadhyay, N., Allred, A. J., Wade, M., Mason, G. E., Zudaire, E., Knoblauch, R. E., Stone, N., Lorenzi, M. v., & Hassan, R. (2021). JNJ-64041757 (JNJ-757), a Live, Attenuated, Double-Deleted Listeria monocytogenes–Based Immunotherapy in Patients With…
eLBP	Prostate Cancer	Listeria monocytogenes	JNJ-64041809 strain	-	Janssen Research and Development	I	Complete	NCT02625857	Drake, C. G., Pachynski, R. K., Subudhi, S. K., McNeel, D. G., Antonarakis, E. S., Bauer, T. M., Patricia, D., Wade, M., Zudaire, E., Mason, G., Knoblauch, R. E., Stone, N. L., Infante, J. R., Gottardis, M., & Fong, L. (2019). Safety and preliminary immunogenicity of JNJ-64041809, a live attenuated, double-deleted Listeria monocytogenes -based immunotherapy, in metastatic castration-resistant pro…
eLBP	Cancer	Salmonella typhimurium	VNP20009 strain	IV	National Cancer Institute	I	Complete	NCT00004988	-
eLBP	Solid Tumors	Salmonella typhimurium	VNP20009 strain	IV	Vion Pharmaceuticals	I	Complete	NCT00006254	-
eLBP	Solid Tumors	Salmonella typhimurium	VNP20009 strain, for patients with solid tumors that have not responded to previous therapy	IV	Vion Pharmaceuticals	I	Complete	NCT00004216	-
eLBP	Pancreatic Cancer	Salmonella typhi	VEGFR-2 DNA expresison, VXM01 vaccine	-	Vaximm GmbH	I	Complete	NCT01486329	Niethammer, A. G., Lubenau, H., Mikus, G., Knebel, P., Hohmann, N., Leowardi, C., Beckhove, P., Akhisaroglu, M., Ge, Y., Springer, M., Grenacher, L., Buchler, M. W., Koch, M., Weitz, J., Haefeli, W. E., & Schmitz-Winnenthal, F. H. (2012). Double-blind, placebo-controlled first in human study to investigate an oral vaccine aimed to elicit an immune reaction against the VEGF-Receptor 2 in patients …
eLBP	Multiple Myeloma	Salmonella typhimurium	TXSVN strain, engineered to produce Survivin protein	-	Baylor College of Medicine	I	Recruiting	NCT03762291	-
eLBP	Neuroblastoma	Salmonella typhimurium	SS2017 strain, engineered to produce a range of antigens	-	Belarusian Research Center for Pediatric Oncology, Hematology and Immunology	I	Recruiting	NCT04049864	-
eLBP	Pancreatic Cancer	Salmonella typhimurium	Sltikva strain, expression IL-2	Oral	Salspera LLC	II	Recruiting	NCT04589234	Saltzman, D. (2021). Abstract LB161: Microbial based immunotherapy: Saltikva as a novel therapeutic for solid tumors. Cancer Research, 81(13_Supplement), LB161–LB161. https://doi.org/10.1158/1538-7445.AM2021-LB161
eLBP	Ulcerative Colitis	Lactococcus lactis	AG011, engineered L. lactis to secrete hIL-10	Oral/enema	ActoGeniX	I & II	Complete	NCT00729872	-
eLBP	Healthy Adults	Listeria monocytogenes	Attenuated BMB72 strain, expressing influenza A nucleoprotein	Transcutaneous	Massachusetts General Hospital	I	Complete	NCT01311817	Eypper, E. H., Johnson, P. v., Purro, E. I., & Hohmann, E. L. (2013). Transcutaneous immunization of healthy volunteers with an attenuated Listeria monocytogenes vaccine strain and cholera toxin adjuvant. Vaccine, 31(32), 3257–3261. https://doi.org/10.1016/j.vaccine.2013.05.028
eLBP	Glioblastoma/Brain Tumors	Listeria monocytogenes	ADU-623, attenuated strain expressing EGFRvIII and NY-ESO-1	IV	Providence Health & Services	I	Complete	NCT01967758	Crittenden, M., Bahjat, K. S., Li, R., Gore, P. A., Fountain, C., Hanson, B., Skoble, J., Lauer, P., Murphy, A., Dubensky, T. W., Brockstedt, D. G., & Urba, W. J. (2015). Phase I study of safety and immunogenicity of ADU-623, a live-attenuated Listeria monocytogenes vaccine (Δ actA /Δ inlB ) expressing EGFRvIII and NY-ESO-1, in patients with WHO grade III/IV astrocytomas. Journal of Clinical Onco…
eLBP	Healthy Adults	Listeria monocytogenes	BMB72/BMB54 strains, expressing influenza A nucleoprotein	Oral	Massachusetts General Hospital	I	Complete	FDA, BB IND #12760	Johnson, P. v., Blair, B. M., Zeller, S., Kotton, C. N., & Hohmann, E. L. (2011). Attenuated Listeria monocytogenes vaccine vectors expressing Influenza A nucleoprotein: preclinical evaluation and oral inoculation of volunteers. Microbiology and Immunology, 55(5), 304–317. https://doi.org/10.1111/j.1348-0421.2011.00322.x
eLBP	Healthy Adults	Listeria monocytogenes	LH1169 attenuated strain, tested for safety in healthy adults	Oral	Massachusetts General Hospital	I	Complete	-	Angelakopoulos, H., Loock, K., Sisul, D. M., Jensen, E. R., Miller, J. F., & Hohmann, E. L. (2002). Safety and Shedding of an Attenuated Strain of Listeria monocytogenes with a Deletion of actA/plcB in Adult Volunteers: a Dose Escalation Study of Oral Inoculation. Infection and Immunity, 70(7), 3592–3601. https://doi.org/10.1128/IAI.70.7.3592-3601.2002
eLBP	Crohn's Disease	Lactococcus lactis	LL-Thy12 strain, expressing hIL-10	Oral	Academic	I	Complete	-	Braat, H., Rottiers, P., Hommes, D. W., Huyghebaert, N., Remaut, E., Remon, J., van Deventer, S. J. H., Neirynck, S., Peppelenbosch, M. P., & Steidler, L. (2006). A Phase I Trial With Transgenic Bacteria Expressing Interleukin-10 in Crohn’s Disease. Clinical Gastroenterology and Hepatology, 4(6), 754–759. https://doi.org/10.1016/j.cgh.2006.03.028
eLBP	Glioblastoma	Salmonella typhi	VXM01 strain engineered with plasmid containing VEGFR-2-cDNA	Oral	Vaximm GmbH	I	Complete	NCT02718443	Wick, W., Wick, A., Nowosielski, M., Sahm, F., Riehl, D., Arzt, M., von Deimling, A., Bendszus, M., Kickingereder, P., Bonekamp, D., Beckhove, P., Schmitz-Winnenthal, F. H., Jungk, C., Wieckowski, S., Herold-Mende, C., Lubenau, H., Unterberg, A., & Platten, M. (2017). VXM01 phase I study in patients with resectable progression of a glioblastoma. Journal of Clinical Oncology, 35(15_suppl), 2061–20…

## Sheet: Sheet2
Number of trials	65
Phase				percentage	angle
I	32			49.2308	177.231
II	16			24.6154	88.6154
I & II	16			24.6154	88.6154
III	1	total	65	1.53846	5.53846
				100	360
Indication
Cancer	46			70.7692	254.769
Phenylketonuria	2			3.07692	11.0769
Hyperoxaluria	2			3.07692	11.0769
Oral mucositis	2			3.07692	11.0769
Other	13	total	65	20	72
				100	360
Status
Complete	30			46.1538	166.154
Recruiting	10			15.3846	55.3846
Active	5			7.69231	27.6923
Terminated	14			21.5385	77.5385
Unknown	6	total	65	9.23077	33.2308
				100	360
Strain
L. monocytogenes	36			55.3846	199.385
S. spp	10			15.3846	55.3846
E. coli	8			12.3077	44.3077
L. lactis	7			10.7692	38.7692
Other	4	total	65	6.15385	22.1538
				100	360
